# Supplementary material for: ENA1 deficiency attenuates Saccharomyces ‘boulardii’ probiotic yeast virulence in immunosuppressed mouse fungaemia model
Source: Commun Biol. 2026 Mar 6;9:542. doi: 10.1038/s42003-026-09763-z (PMC13096209; doi:10.1038/s42003-026-09763-z)
Supplement: Supplementary file 3 — Supplementary Data File [file 42003_2026_9763_MOESM3_ESM.xlsx]

## Sheet: Figure1
Figure 1. Kaplan-Meier survival curves of mice injected with (A) wild type commercial (n= 4) and (B) clinical (n= 10) S. ‘boulardii’ isolates. Results of Log-rank (Mantel-Cox) test are shown in the bottom-left corner of the plots, significant differences between samples are shown (n.s.: non-significant; **: p < 0.01). The survival curves were slightly displaced when overlapping for clarity.
Mouse survival.		Number of dead mice on each day
Strain	Total number of mice	Day 1	Day 2	Day 3	Day 4	Day 5	Day 6
PY0001	9	0	0	0	0	0	0
PY0002	9	0	0	0	0	0	0
PY0003	8	1	0	0	0	0	0
PY0004	9	0	1	0	0	0	0
DE27020	9	0	0	0	0	0	0
DE6507	9	1	0	0	0	0	0
DE35762	9	0	0	0	0	0	0
DE3912	7	0	0	0	1	1	0
DE42807	7	0	1	1	0	0	0
DE42533	7	0	3	1	0	0	0
DE45866	7	0	3	0	1	0	0
465/2018	7	0	4	1	0	0	0
551/2018	8	0	0	1	0	0	0
2251/2018	7	0	2	0	1	1	0

## Sheet: Figure2
Figure 2. Fungal burden of kidneys in the case of commercial (blue) and clinical (yellow) isolates of S. 'boulardii'. An individual data point represents the kidney burden [CFU/kidney weight (g)] of an individual mouse. Data from mice that died during or were killed at the end of the experiment are both plotted. Horizontal black lines represent the median of the datapoints, whiskers extend to min…
Kindey burden (CFU/kidney weight (g))
Strain	Total number of mice	Mouse 1	Mouse 2	Mouse 3	Mouse 4	Mouse 5	Mouse 6	Mouse 7	Mouse 8	Mouse 9
PY0001	9	9700	11700	9040	7440	3580	9720	5900	1660	4500
PY0002	9	4400	470	0	2100	6000	5000	3300	11400	8800
PY0003	9	2360	3061	3010	180	17560	800	1160	6550	3400
PY0004	9	2200	1100	9200	2500	6500	1900	0	7200	4100
DE27020	9	4400	170	870	1760	230	3500	2400	7200	4800
DE6507	9	2760	5300	6300	1600	900	1100	0	2800	8550
DE35762	9	1300	2300	7400	0	900	2000	0	144	600
DE3912	7	64000	1200	0	14800	0	4800	122000	-	-
DE42807	7	1590000	600000	900	23000	1100	2300	10000	-	-
DE42533	7	686000	265000	287000	315000	4300	2900	900	-	-
DE45866	7	2640000	2000000	2400000	214000	1600	13000	0	-	-
465/2018	7	660000	1110000	1930000	493000	2440000	30000	0	-	-
551/2018	8	146000	157000	6400	8100	2800	21000	0	40000
2251/2018	7	1900000	625000	740000	10300	58100	207000	3300	-	-

## Sheet: Figure3
Figure 3. Spot-plate stress phenotyping. (B) Compiled stress tolerance scores of in vitro and in vivo mouse kidney subclones derived from the commercial and clinical S. ‘boulardii’ isolates. M1: mouse 1, M2: mouse 2. Tolerance scores are color-coded in stacked bar charts. Tolerance score 0: no visible growth; 1: growth of the first spot (containing 104 cells); 2: growth of two spots (containing 1…
Number of subclone lineages with each tolerance score.
			LiCl					NaCl					Amphotericin B					Congo Red					Fluconazole
Strain	Subclone type*	Total number of tested subclones	tolerance score					tolerance score					tolerance score					tolerance score					tolerance score
			0	1	2	3	4	0	1	2	3	4	0	1	2	3	4	0	1	2	3	4	0	1	2	3	4		*Mouse 1 and Mouse 2 were selected randomly and does not refer to "mouse 1" and "mouse 2" in the dataset for Figure 2.
PY0001	YPD subclones (YPD)	10		4	4	2			4	5	1					1	9		1	9				2	4	4
	Mouse 1 subclones (M1)	10	1		9			1	3	6							1		4	5	1			1	1	5	3
	Mouse 2 subclones (M2)	10			9	1		2	1	7							1	1	3	5		1			1	7	2
PY0002	YPD subclones (YPD)	10			1				2	8						1	9	1	3	5	1				5	4	1
	Mouse 1 subclones (M1)	10			1			4	6								1			8	2				4	4	2
	Mouse 2 subclones (M2)	10			1			2	5	3							1			6	4				5	5
465/2018	YPD subclones (YPD)	10			2	5	3			1	9					4	6	4	5	1			2	3	5
	Mouse 1 subclones (M1)	10				1	9		1	1	8				4	6		4	6				4	4	2
	Mouse 2 subclones (M2)	10			1	5	4	1	1	4	4				4	2	4	3	6	1			3	1	6
2251/2018	YPD subclones (YPD)	10			3	5	2	1	4	2	3			3	2	4	1		6	4					3	7
	Mouse 1 subclones (M1)	10			1	4	5	4	2	4			1	3	1	3	2			9	1						1
	Mouse 2 subclones (M2)	10				4	6	6	1	3			1	2	1		6		2	2	6						1
DE6507	YPD subclones (YPD)	10			4	3	3		4	6					3		7			7	3				1	9
	Mouse 1 subclones (M1)	10					1		3	6		1				1	9		1	6	2	1					1
	Mouse 2 subclones (M2)	10				3	7				4	6	2	6	2					1	6	3					1
DE35762	YPD subclones (YPD)	10			1				1	7	2						1			9	1					9	1
	Mouse 1 subclones (M1)	10					1					1		6	4						2	8					1
	Mouse 2 subclones (M2)	9				2	7					9		3	6					3	5	1					9

## Sheet: Figure4
Figure 4. Virulence exhibited by the deletion strains in six-day-long infection experiments. (A) Kaplan-Meier survival curves of immunosuppressed BALB/c mice in 6-day-long infection experiments. The plot shows the same dataset for the 6 chosen isolates as it was depicted on Figure 1. Results of Log-rank (Mantel-Cox) test are shown in the down-right corner of the plots. The survival curves are sli…
Mouse survival.		WT								nha1-Δ0/nha1-Δ0 strains								ena1-Δ0/ena1-Δ0 strains
			Number of dead mice on each day								Number of dead mice on each day								Number of dead mice on each day
Strain		Total number of mice	Day 1	Day 2	Day 3	Day 4	Day 5	Day 6		Total number of mice	Day 1	Day 2	Day 3	Day 4	Day 5	Day 6		Total number of mice	Day 1	Day 2	Day 3	Day 4	Day 5	Day 6
PY0001		9								8		1	1					8
PY0002		9								8								8
465/2018		7		4	1					8		4	1					8
2251/2018		7		2		1	1			8		1		1		1		8
DE6507		9	1							8		1	1					8
DE35762		9								8		4	1					8
Kindey burden (CFU/kidney weight (g))
Strain	Total number of mice	Mouse 1	Mouse 2	Mouse 3	Mouse 4	Mouse 5	Mouse 6	Mouse 7	Mouse 8	Mouse 9
PY0001	9	9700	11700	9040	7440	3580	9720	5900	1660	4500
PY0001 nha1-Δ0/nha1-Δ0	8	451000	383000	8370	5260	11000	6880	7500	11200	-
PY0001 ena1-Δ0/ena1-Δ0	8	30600	38600	23200	16700	18800	17400	14100	18600	-
PY0002	9	4400	470	0	2100	6000	5000	3300	11400	8800
PY0002 nha1-Δ0/nha1-Δ0	7	2920	1170	2290	1510	1070	2620	0	-	-
PY0002 ena1-Δ0/ena1-Δ0	8	9140	3960	1610	0	5410	7500	3850	5060	-
465/2018	7	660000	1110000	1930000	493000	2440000	30000	0	-	-
465/2018 nha1-Δ0/nha1-Δ0	8	496000	143000	551000	965000	142000	16300	4600	4100	-
465/2018 ena1-Δ0/ena1-Δ0	8	8600	0	12200	8800	4800	12000	25500	29100	-
2251/2018	7	1900000	625000	740000	10300	58100	207000	3300	-	-
2251/2018 nha1-Δ0/nha1-Δ0	8	570000	568000	19100	19100	13300	6700	24400	15300	-
2251/2018 ena1-Δ0/ena1-Δ0	8	0	23200	17000	15000	5500	7700	17900	16300	-
DE6507	9	2760	5300	6300	1600	900	1100	0	2800	8550
DE6507 nha1-Δ0/nha1-Δ0	8	77000	248000	1100	6600	22100	2200	2000	1070	-
DE6507 ena1-Δ0/ena1-Δ0	8	11000	26800	8400	18700	13300	5300	7700	11200	-
DE35762	9	1300	2300	7400	0	900	2000	0	144	600
DE35762 nha1-Δ0/nha1-Δ0	8	170000	381000	391000	607000	34800	3540	14300	6800	-
DE35762 ena1-Δ0/ena1-Δ0	8	5700	22100	10800	15900	14800	1700	12800	7600	-

## Sheet: Figure5
Figure 5. 21-day survival tests of immunosuppressed mice infected with wild-type isolates (A) and their respective ENA1 deletion strains (B). Kaplan-Meier survival curves and results of Log-rank (Mantel-Cox) test are shown, survival curves are slightly displaced when overlapping for clarity. Differences are shown as follows: n.s.: not significant; *: p < 0.05.
Mouse survival.		Number of dead mice on each day
Strain	Total number of mice	Day 1	Day 2	Day 3	Day 4	Day 5	Day 6	Day 7	Day 8	Day 9	Day 10	Day 11	Day 12	Day 13	Day 14	Day 15	Day 16	Day 17	Day 18	Day 19	Day 20	Day 21
PY0001	8		2	1				1		1											1
PY0001 ena1-Δ0/ena1-Δ0	8								1
PY0001 ena1::LecC/ena1::LecC	8
PY0002	8							1		2		1	2									1
PY0002 ena1-Δ0/ena1-Δ0	8
465/2018	8		1	3				1	1
465/2018 ena1-Δ0/ena1-Δ0	8							1		1
2251/2018	8			1				1														1
2251/2018 ena1-Δ0/ena1-Δ0	8	2													1	1
DE35762	8																			3
DE35762 ena1-Δ0/ena1-Δ0	8
DE6507	8			1			1			2		1
DE6507 ena1-Δ0/ena1-Δ0	8					1															1

## Sheet: Figure8
Figure 8. Yeast CFU/g levels in fecal pellets during and after gavaging mice for two weeks. The inset shows the rapidly declining density of yeasts after gavaging was stopped (days 15 to 18). n.s.: non-significant. Box plots show individual data, median value as horizontal lines, and whiskers show minimum and maximum values. Gavaging was started on day 0, and finished on day 13.
CFU/g fecal pellet values.
	PY0001								PY0001 ena1-Δ0/ena1-Δ0
	mouse 1	mouse 2	mouse 3	mouse 4	mouse 5	mouse 6	mouse 7	mouse 8	mouse 1	mouse 2	mouse 3	mouse 4	mouse 5	mouse 6	mouse 7	mouse 8
day1	101695	20906	27273	157576	45714	12579	23810	56277	133333	88889	423154	432432	55300	370107	111675	9434
day5	44010	47847	18735	18970	39088	9639	34985	68376	138554	27607	219780	88496	0	177966	27027	25641
day10	220907	168421	107383	62500	45455	90090	196078	102564	322222	1252336	754098	488121	59028	51095	86076	91787
day14	28653	157576	40724	226263	167630	258503	49180	66265	450652	230159	202020	252285	17937	42424	11364	46875
day15	0	0	0	0	5534	6154	673	518	0	1877	4313	6340	0	6723	844	0
day16	450	1026	0	0	0	2335	0	0	0	1093	382	0	0	0	0	0
day17	2183	0	0	0	0	562	0	0	0	0	0	0	0	0	0	347
day18	1351	0	0	0	0	0	0	0	0	0	0	0	0	0	0	0

## Sheet: Figure9
Figure 9. Genus-level bacterial taxa (color-coded) and their relative abundance in the control and the two yeast-treated mouse groups before gavaging (0 d), a day after the stop of daily gavaging (14 d), and five days after the last gavaging (18 d). The top 20 most abundant taxa are shown and less abundant taxa are merged as “Others”.
Combined relative abundance of bacterial taxa.
	control d 0	control d 14	control 18 d	PY0001 d 0	PY0001 d 14	PY0001 d 18	PY0001 ena1-Δ0/ena1-Δ0 d 0	PY0001 ena1-Δ0/ena1-Δ0 d14	PY0001 ena1-Δ0/ena1-Δ0 d18
Eubacterium_ventriosum_group	0.00251713	0.0084461	0.00612294	0.00303579	0.00424112	0.00671026	0.00815313	0.00712947	0.00781034
Ruminococcaceae_incertae_sedis	0.00419501	0.00677998	0.0036327	0.00408697	0.00851999	0.0031017	0.00749353	0.0103008	0.0100262
Oscillibacter	0.00209304	0.00689006	0.00180683	0.00100167	0.0148973	0.00276561	0.00373992	0.0132317	0.0118589
Clostridia_UCG_014	0.00416582	0.0071001	0.0100014	0.00523317	0.0134105	0.00577416	0.00794912	0.00717744	0.015074
Lachnospiraceae_A2	0.022993	0.00839	0.00275505	0.0063506	0.014721	0.0069144	0.00749027	0.0102624	0.00899492
Lachnospiraceae_UCG_006	0.0229168	0.00701433	0.00424634	0.0148993	0.0130949	0.00325461	0.00965287	0.0125575	0.00735491
Enterorhabdus	0.0163	0.00959422	0.00923	0.014105	0.0105169	0.00819979	0.0174312	0.00819255	0.00880078
Bifidobacterium	0.000133421	0.0138139	0.0217954	7.56e-05	0.00545464	0.0504702	6.97e-05	0.00286048	0.0109809
Oscillospiraceae_uncultured	0.00465484	0.0120201	0.00630291	0.00705786	0.0259334	0.00666602	0.0142147	0.025429	0.0212232
Clostridium_sensu_stricto_1	0.000674847	0.00244617	0.0108426	0.000770155	0.0056596	0.0275614	0.00088186	0.0262727	0.0511442
Lachnospiraceae_unknown	0.0450093	0.00833061	0.00283433	0.0373883	0.0408698	0.00742204	0.00421898	0.00624932	0.00450987
Faecalibaculum	0.000110787	0.0336959	0.0375725	2.41e-05	0.0160041	0.107724	0.000145347	0.0205089	0.00477773
Lachnospiraceae_uncultured	0.00171362	0.000778019	0.0375796	0.00195182	0.00335295	0.0575065	0.00496201	0.000962663	0.123583
Roseburia	0.0355632	0.016281	0.0153886	0.0168437	0.0470434	0.0279138	0.0109375	0.0414937	0.0409435
Turicibacter	0.00116684	0.0520652	0.0575555	0.00360186	0.0269238	0.0359793	0.0340503	0.0446247	0.0596487
Lachnoclostridium	0.0735166	0.0231812	0.0139338	0.0538928	0.0435701	0.0160992	0.0520825	0.044917	0.0305225
Lachnospiraceae_NK4A136_group	0.0413003	0.0328213	0.0147623	0.0310243	0.0785369	0.0173365	0.0331098	0.0773015	0.0466154
Others	0.0293841	0.0575606	0.0363777	0.0313843	0.076147	0.0583579	0.046294	0.0620819	0.0640184
Lachnospiraceae_uncultured2	0.182121	0.0959321	0.000345669	0.163831	0.185535	0.000704791	0.154838	0.191736	0.000487554
Lactobacillus	0.328194	0.152066	0.309497	0.309894	0.0807173	0.202	0.285675	0.126198	0.172907
Muribaculaceae	0.181272	0.444797	0.397417	0.293548	0.284851	0.347807	0.29661	0.260511	0.298718

## Sheet: FigureS3
Figure S3. Survival curves of mice inoculated with PY0001 and its two modified strains in 21-day-long infection experiments. Kaplan-Meier survival curves and results of Log-rank (Mantel-Cox) test are shown, survival curves are slightly displaced when overlapping for clarity. n.s.: not significant; *: p < 0.05; **: p < 0.01; ***: p < 0.001.
Mouse survival.		Number of dead mice on each day
Strain	Total number of mice	Day 1	Day 2	Day 3	Day 4	Day 5	Day 6	Day 7	Day 8	Day 9	Day 10	Day 11	Day 12	Day 13	Day 14	Day 15	Day 16	Day 17	Day 18	Day 19	Day 20	Day 21
PY0001	8		2	1				1		1											1
PY0001 ena1-Δ0/ena1-Δ0	8								1
PY0001 ena1::LecC/ena1::LecC	8

## Sheet: FigureS5
Figure S5. Growth curves of the PY0001 and its two modified strains in triplicates, followed by measuring OD at 600 nm for 13 hours, and at 24 hours of incubation, illustrating that growth capabilities of the modified strains closely match that of PY0001.
OD600 measurements.
	PY0001	PY0001	PY0001	PY0001 ena1-Δ0/ena1-Δ0	PY0001 ena1-Δ0/ena1-Δ0	PY0001 ena1-Δ0/ena1-Δ0	PY0001 ena1::LecC/ena1::LecC	PY0001 ena1::LecC/ena1::LecC	PY0001 ena1::LecC/ena1::LecC
0h	0.1069	0.1069	0.1069	0.1092	0.1092	0.1092	0.1057	0.1057	0.1057
1h	0.112	0.1122	0.1123	0.1126	0.1125	0.1127	0.1098	0.1106	0.1117
2h	0.1245	0.1242	0.1286	0.1264	0.1266	0.1294	0.1231	0.1247	0.1284
3h	0.152	0.1544	0.1636	0.1565	0.158	0.1641	0.1535	0.1531	0.1613
4h	0.2108	0.2156	0.2264	0.2212	0.2218	0.2304	0.2119	0.2135	0.2257
5h	0.3135	0.3203	0.3395	0.3274	0.3257	0.3428	0.3072	0.3113	0.3294
6h	0.4984	0.5113	0.5432	0.5129	0.5245	0.5435	0.469	0.4825	0.516
7h	0.7337	0.7367	0.7673	0.7455	0.7431	0.7707	0.6736	0.6869	0.7143
8h	1.0394	1.0586	1.1049	1.0536	1.0597	1.0849	0.9565	0.9736	1.0079
9h	1.4035	1.4389	1.4705	1.4102	1.4164	1.429	1.2857	1.3162	1.3402
10h	1.7497	1.7861	1.7873	1.7537	1.7531	1.7466	1.6231	1.6275	1.6468
11h	1.9658	1.9922	2.004	1.96	1.9598	1.942	1.8379	1.8412	1.8555
12h	2.1068	2.1096	2.1245	2.0941	2.1173	2.0946	2.0366	2.0645	2.0495
13h	2.1064	2.1224	2.1091	2.1117	2.1238	2.0954	2.1137	2.0993	2.1154
24h	2.137	2.1783	2.1791	2.1397	2.1461	2.1554	2.1567	2.1636	2.1578

## Sheet: FigureS7
Figure S7. Weight of the mice in the control group and in the yeast gavaged groups (PY0001 and PY0001 ena1-Δ0/ena1-Δ0) during gavaging experiments over the 14 days of the experiment and 4 days of post-gavaging period. Whiskers show the range, datapoints show the median of the data. No significant difference in mouse weight was found among groups (two-way ANOVA). Each group contained 8 mice, all s…
Mouse weight.
	control (g)								PY0001 (g)								PY0001 ena1-Δ0/ena1-Δ0 (g)
	1	2	3	4	5	6	7	8	1	2	3	4	5	6	7	8	1	2	3	4	5	6	7	8
day0	18.5	17.6	19.4	17.5	17.7	18.4	18	19.5	18	19.4	18.8	18.3	18.2	18	18.9	17.8	17.5	18.7	18.8	18.4	17.5	18.9	18.2	18.2
day1	18.4	17.4	19	17.2	18	17.9	18.3	19.4	17.9	18.9	19.1	18.2	18.1	17.9	19	18.3	17.4	18.5	18.7	18.4	17.1	18.6	18.2	18.3
day2	18.6	17.3	19.2	17.2	18.2	17.9	18.4	19.5	17.9	19.4	18.8	18.1	18	18.6	19.1	18.1	17.6	18.7	19.1	18.6	17.1	19	18.7	18.2
day3	18.5	17.3	19.4	17.5	17.9	18.1	19	19.9	18.1	19.6	19.1	18.4	18.2	18.4	19.1	18.8	17.4	19	19.2	18.1	17.1	19.4	19.2	18.3
day4	18.2	17.1	19.3	17.6	17.9	17.8	18.8	19.5	18.5	19.6	18.8	18.3	18.4	18.7	19.7	18.6	17.9	18.8	19.4	18.2	17.4	18.9	19	18.4
day5	18.6	17.7	19.4	17.7	18.6	17.9	18.9	19.8	18.2	19.5	18.6	18.5	18.7	18.5	19.5	18.7	17.5	19.2	18.9	18.5	17.2	18.4	19.5	18.3
day6	18.6	17.6	19.1	17.6	18.1	18.1	19	19.7	18.1	19.5	19	18.7	18	18.7	19.4	18.3	17.5	19	19.2	18.3	17.6	19.4	19.1	18.4
day7	19	17.8	19	17.4	18.3	18.2	19.7	19.7	17.9	19.3	19.2	18.7	17.9	18.4	19.6	18.3	17.8	19	19	18.5	17.4	19.4	19.2	18.6
day8	18.3	17.8	19.7	18.4	18.3	18.2	19.1	20.1	18.4	19.5	19.6	18.7	18.4	18.5	19.5	18.3	18	19.1	19.2	18.9	17.7	19.5	19.7	18.6
day9	18.3	17.3	19.3	17.8	18	18.1	19.1	19.5	18.4	19.9	19.4	19	18.9	18.4	19.5	18.5	18.2	19.4	18.8	19	17.5	19.5	19.9	18.4
day10	18.6	17.4	19.1	17.7	17.8	18.1	19	19.2	18.1	19.6	19.2	18.9	18.6	18.7	19.3	18.5	18	19.4	18.6	18.6	17.7	19.2	19.6	18.4
day11	19	17.3	19.3	17.8	18.3	17.7	19	19.6	18	19.6	19	19	18.4	18.8	19.1	18.6	18.3	18.9	19	18.7	17.8	19.4	19.6	19
day12	18.9	17.8	19.2	18.2	18.1	17.8	18.9	19.6	18.7	19.7	19.2	19.2	18	18.9	19.2	18.5	17.8	18.5	19.1	18.6	17.8	19.7	19.6	18.9
day13	19.2	18.1	19.2	18.3	18.4	18.3	19	20.2	18.9	19.8	19.3	19.2	18.5	18.7	19.7	18.4	18.1	19	19.4	19	18	20.1	19.7	19
day14	18.6	17.1	18.8	17.6	17.9	18	18.1	19.4	18.6	19.4	19.3	18.6	18.3	18.4	19.2	18.2	17.7	18.9	18.8	18.8	17.4	19.3	19.4	18.4
day15	18.6	17.6	18.7	17.5	18.1	18.2	18.5	19.6	18.7	19.2	19.8	18.8	19	18.7	19.4	18.8	17.7	19.4	18.8	18.9	17.6	19.4	19.9	19
day16	18.6	17.4	18.4	17.2	18	18.1	19.2	19.6	18.2	19.1	19.8	18.4	18.5	18.4	19.5	18.3	17.5	18.9	18.6	18.6	17	19.2	19.3	18.9
day17	18.8	18.1	18.8	17.7	18.7	18.5	19.2	20.4	19	19.4	19.1	18.3	18.8	18.6	19.1	19.2	17.8	19	18.9	18.9	17.7	19.2	19.6	19.6
day18	19.2	18.4	18.8	18.1	18.5	18.4	19.2	20.3	19.2	19	19.6	18.6	18.8	18.6	19.1	18.7	18.5	19.2	19.1	19.4	17.9	20.1	19.9	19.1

[truncated: 2 more sheets: FigureS8, FigureS9]
